# Supplementary material for: Impact of Comorbidities of Patients with Psoriasis on Phototherapy Responses
Source: Int J Mol Sci. 2022 Aug 23;23(17):9508. doi: 10.3390/ijms23179508 (PMC9455671; doi:10.3390/ijms23179508)
Supplement: Supplementary file 1 [file ijms-23-09508-s001.zip]

Archive with 1 entries (1 files):
- ijms-1842375-supplementary.pdf
